# Supplementary material for: Incidence of Anxiety in Latest Life and Risk Factors. Results of the AgeCoDe/AgeQualiDe Study
Source: Int J Environ Res Public Health. 2021 Dec 3;18(23):12786. doi: 10.3390/ijerph182312786 (PMC8657712; doi:10.3390/ijerph182312786)
Supplement: Supplementary file 1 [file ijerph-18-12786-s001.zip]

Archive with 1 entries (1 files):
- ijerph-1478939-supplementary.pdf
